# Supplementary material for: Hemagglutinin Gene Variation Rate of H9N2 Avian Influenza Virus by Vaccine Intervention in China
Source: Viruses. 2022 May 13;14(5):1043. doi: 10.3390/v14051043 (PMC9146883; doi:10.3390/v14051043)
Supplement: Supplementary file 1 [file viruses-14-01043-s001.zip]

Archive with 1 entries (1 files):
- viruses-1671820-suppl.pdf
